# Supplementary material for: Validating Healthy Eating Index, Glycemic Index, and Glycemic Load with Modern Diets for E-Health Era
Source: Nutrients. 2023 Mar 3;15(5):1263. doi: 10.3390/nu15051263 (PMC10005628; doi:10.3390/nu15051263)
Supplement: Supplementary file 1 [file nutrients-15-01263-s001.zip]

Archive with 1 entries (1 files):
- nutrients-2195962-supplementary.pdf
